# Supplementary material for: The Genome Analysis of Methylobacterium populi YC-XJ1 with Diverse Xenobiotics Biodegrading Capacity and Degradation Characteristics of Related Hydrolase
Source: Int J Mol Sci. 2020 Jun 22;21(12):4436. doi: 10.3390/ijms21124436 (PMC7352507; doi:10.3390/ijms21124436)
Supplement: Supplementary file 1 [file ijms-21-04436-s001.zip]

Archive with 2 entries (2 files):
- Supplementary for conversion/Figure S12.xlsx
- Supplementary for conversion/Supplementary for conversion.pdf
